# Supplementary material for: Thermal Insulation Foam of Polystyrene/Expanded Graphite Composite with Reduced Radiation and Conduction
Source: Polymers (Basel). 2025 Apr 11;17(8):1040. doi: 10.3390/polym17081040 (PMC12030753; doi:10.3390/polym17081040)
Supplement: Supplementary file 1 [file polymers-17-01040-s001.zip]

Archive with 1 entries (1 files):
- polymers-3408489-supplementary.pdf
